# Supplementary material for: Assessment of hepatitis B vaccination status and hepatitis B surface antibody titres among health care workers in selected public health hospitals in Kenya
Source: PLOS Glob Public Health. 2023 Apr 12;3(4):e0001741. doi: 10.1371/journal.pgph.0001741 (PMC10096287; doi:10.1371/journal.pgph.0001741)
Supplement: S1 Data — (XLSX) [file pgph.0001741.s002.xlsx]

## Sheet: Sheet1
Hospital	1. Sex	2. Age	4. What is your role in the hospital?	6. Do you have records for all the vaccinations that you have received?	If Some specify	7. Are you vaccinated against HBV? If yes, when were you vaccinated?	If Yes (Specify)	8. How many doses of the vaccine did you receive?	9. Were you tested for hepatitis B immunity status post vaccination?	10. Have you ever been diagnosed for HBV infection?	If yes what was the results?	HBsAg (Screening)	Anti HBc (Screening)- Done for HBsAg negatives only	Anti HBs (Screening)- Done for HBsAg negatives only	Anti HBs Titres ( Done for Anti HBs positive Screens only)	Comments
Kenyatta National Hospital	Female	36 to 45 years	Lab technician	No		No		0		No		NEG	POS	POS	200.923
Kenyatta National Hospital	Female	26 to 35 years	Nurse	Yes		Yes		2	No	No		NEG	NEG	POS	7547.69
Kenyatta National Hospital	Female	18 to 25 years	Nurse	Yes		Yes		3	No	No		NEG	NEG	POS	149.385
Kenyatta National Hospital	Male	26 to 35 years	Lab technician	Yes		Yes	2012	3	No	No		NEG	NEG	POS	2555.39
Kenyatta National Hospital	Female	26 to 35 years	Nurse	No		No		0		No		NEG	NEG	NEG
Kenyatta National Hospital	Female	Over 56 years	Nurse	Some (specify)	yellow fever	Yes		1	No	No		NEG	POS	POS	84.169
Kenyatta National Hospital	Female	46 to 55 years	Nurse	Yes		Yes		3	No	No		NEG	NEG	POS	6740
Kenyatta National Hospital	Female	36 to 45 years	Nurse	No		Yes	over 6 years	3	Yes	No		NEG	POS	POS	346.308
Kenyatta National Hospital	Male	18 to 25 years	Nurse	No		Yes	2014	3	No	No		NEG	NEG	POS	162.246
Kenyatta National Hospital	Male	26 to 35 years	Nurse	No		Yes	2012	3	No	No		NEG	NEG	POS	22909.2
Kenyatta National Hospital	Female	36 to 45 years	Lab technician	No		No		0		No		NEG	NEG	NEG
Kenyatta National Hospital	Female	26 to 35 years	Lab technician	No		Yes		3	No	No		NEG	NEG	POS	721.692
Kenyatta National Hospital	Male	26 to 35 years	Lab technician	Yes		Yes		2	No	No		NEG	NEG	POS	61.4
Kenyatta National Hospital	Female	26 to 35 years	Lab technician	No		Yes		3	No	No		NEG	NEG	POS	769.385
Kenyatta National Hospital	Male	36 to 45 years	Lab technician	No		Yes	2011	3		No		NEG	POS	POS	7740
Kenyatta National Hospital	Female	36 to 45 years	Lab technician	No		Yes		2		Yes		POS
Kenyatta National Hospital	Female	36 to 45 years	Lab technician	No		Yes	2013	4	No	No		NEG	NEG	NEG
Kenyatta National Hospital	Male	36 to 45 years	Lab technician	Some (specify)	hepatitis B	Yes	2013	3	No	No		NEG	NEG	POS	4586.15
Kenyatta National Hospital	Male	46 to 55 years	Lab technician	No		Yes	2013	2	No	No		NEG	POS	POS	3570.77
Kenyatta National Hospital	Male	26 to 35 years	Lab technician	Some (specify)	Hepatitis B	Yes	2009	3	No	No		NEG	NEG	NEG
Kenyatta National Hospital	Male	46 to 55 years	Doctor	Some (specify)		Yes	2012	3	No	No		NEG	POS	POS	577.846
Kenyatta National Hospital	Male	18 to 25 years	Lab technician	No		No		0	No	No		NEG	NEG	NEG
Kenyatta National Hospital	Female	Over 56 years	Lab technician	Yes		Yes	2016	2	No	No		NEG	NEG	POS	1147.69
Kenyatta National Hospital	Female	36 to 45 years	Lab technician	Some (specify)	yellow fever	Yes	>10 years ago	2	No	No		NEG	NEG	POS	84.862
Kenyatta National Hospital	Male	18 to 25 years	Lab technician	No		No		0	No	No		NEG	NEG	NEG
Kenyatta National Hospital	Male	Over 56 years	Lab technician	No		Yes		3	No	No		NEG	NEG	POS	54.323
Kenyatta National Hospital	Male	36 to 45 years	Lab technician	No		Yes	2010	2	No	No		NEG	POS	NEG
Kenyatta National Hospital	Male	26 to 35 years	Lab technician	Some (specify)		No		0		No		NEG	POS	POS	4293.85
Kenyatta National Hospital	Male	46 to 55 years	Lab technician	No		Yes		3	No	No		NEG	NEG	POS	41.015
Kenyatta National Hospital	Male	18 to 25 years	Lab technician	Yes		Yes	2016	2	No	No		NEG	NEG	POS	159.385
Kenyatta National Hospital	Female	36 to 45 years	Lab technician	No		No		0	No	No		NEG	NEG	NEG
Kenyatta National Hospital	Female	46 to 55 years	Lab technician	No		No		0		No		NEG	POS	POS	473.231
Kenyatta National Hospital	Female	46 to 55 years	Lab technician	No		Yes		3	No	No		NEG	NEG	POS	4086.15
Kenyatta National Hospital	Male	36 to 45 years	Lab technician	No		Yes		2	No	No		NEG	POS	POS	1347.69
Kenyatta National Hospital	Female	Over 56 years	Lab technician	Some (specify)	HBV	Yes		3	No	No		NEG	NEG	POS	1486.15
Kenyatta National Hospital	Female	26 to 35 years	Lab technician	Some (specify)	HBV	Yes		3	No	No		NEG	NEG	POS	22347.7
Kenyatta National Hospital	Male	18 to 25 years	Lab technician	No		No		0	No	No		NEG	NEG	NEG
Kenyatta National Hospital	Male	46 to 55 years	Lab technician	No		Yes		2	No	No		NEG	NEG	NEG
Kenyatta National Hospital	Female	46 to 55 years	Lab technician	Some (specify)	HBV	Yes	2016	1	No	No		NEG	NEG	POS	24440
Kenyatta National Hospital	Female	36 to 45 years	Nurse	No		Yes	2008, 2010	3	No	No		NEG	NEG	POS	9047.69
Kenyatta National Hospital	Male	36 to 45 years	Lab technician	Yes		Yes		3	No	No		NEG	POS	POS	255.983
Kenyatta National Hospital	Female	Over 56 years	Lab technician	Some (specify)	HBV, YELLOW FEVER	Yes		3	No	No		NEG	POS	POS	830.342
Kenyatta National Hospital	Female	Over 56 years	Lab technician	Yes		Yes		3	No	No		NEG	NEG	POS	2405.98
Kenyatta National Hospital	Male	46 to 55 years	Lab technician	Some (specify)	HBV	Yes	2012	3	No	No		NEG	NEG	POS	2089.74
Kenyatta National Hospital	Female	26 to 35 years	Lab technician	No		No		0		No		NEG	NEG	NEG
Kenyatta National Hospital	Male	18 to 25 years	Lab technician	Some (specify)	HBV	Yes		3	No	No		NEG	NEG	NEG
Kenyatta National Hospital	Female	18 to 25 years	Lab technician	Yes		Yes		3	No	No		NEG	NEG	POS	515.812
Kenyatta National Hospital	Male	18 to 25 years	Lab technician	Some (specify)	HBV	Yes	2014/2015	3	No	No		NEG	NEG	POS	808.974
Kenyatta National Hospital	Female	18 to 25 years	Lab technician	Yes		Yes		3	No	No		NEG	NEG	POS	397.863
Kenyatta National Hospital	Male	18 to 25 years	Lab technician	Yes		Yes		3	No	No		NEG	NEG	POS	402.991
Kenyatta National Hospital	Male	Over 56 years	Lab technician	No		Yes		3	No	No		NEG	POS	NEG
Kenyatta National Hospital	Female	36 to 45 years	Nurse	No		Yes		3	No	No		NEG	NEG	POS	327.778
Kenyatta National Hospital	Male	36 to 45 years	Nurse	No		No		0		No		NEG	NEG	POS	103.846
Kenyatta National Hospital	Male		Nurse	No		Yes		1	No	No		NEG	NEG	NEG
Kenyatta National Hospital	Female	26 to 35 years	Doctor	No		Yes		2	No	Yes		NEG	NEG	POS	373.077
Kenyatta National Hospital	Female	18 to 25 years	Lab technician	No		Yes	2014	3	No	No		NEG	NEG	POS	22859
Kenyatta National Hospital	Female	46 to 55 years	Nurse	No		Yes		3	No	No		NEG	NEG	POS	397.009
Kenyatta National Hospital	Male	46 to 55 years	Doctor	No		Yes		3	No	No		NEG	NEG	POS	202.991
Kenyatta National Hospital	Female	46 to 55 years	Nurse	Some (specify)	yellow fever; tetanus	Yes	2014	3	No	No		NEG	NEG	POS	122.65
Kenyatta National Hospital	Male	36 to 45 years	Nurse	Some (specify)	yellow fever	No		0		No		NEG	POS	POS	690.171
Kenyatta National Hospital	Female	46 to 55 years	Nurse	Yes		No		0		No		NEG	POS	POS	41.5812
Kenyatta National Hospital	Female	46 to 55 years	Nurse	Yes		Yes		3	No	No		NEG	POS	NEG
Kenyatta National Hospital	Female	26 to 35 years	Nurse	Some (specify)	hepatitis B; yellow fever	Yes		3	No	No		NEG	NEG	POS	2388.89
Kenyatta National Hospital	Female	36 to 45 years	Lab technician	No		No		0		No		NEG	POS	POS	64.0598
Kenyatta National Hospital	Female	36 to 45 years	Lab technician	Some (specify)	hepatitis B; Rabies	Yes	2014	3	Yes	No		NEG	NEG	POS	1172.22
Kenyatta National Hospital	Male	36 to 45 years	Lab technician	No		Yes	2007	2	No	No		NEG	NEG	POS	13158.1
Kenyatta National Hospital	Female	46 to 55 years	Lab technician	Some (specify)	hepatitis B, hepatitis A, yellow fever	Yes	2007	2	No	No		NEG	POS	POS	4961.54
Kenyatta National Hospital	Female	26 to 35 years	Lab technician	No		Yes	2001	3	No	No		NEG	NEG	POS	489.316
Kenyatta National Hospital	Male	36 to 45 years	Lab technician	Some (specify)	hepatitis B	Yes	2014	3	No	No		NEG	NEG	NEG
Kenyatta National Hospital	Female	36 to 45 years	Nurse	Some (specify)	hepatitis B	Yes	2012	3		No		POS
Kenyatta National Hospital	Female	18 to 25 years	Nurse	No		No		0				NEG	NEG	NEG
Kenyatta National Hospital	Male	18 to 25 years	Nurse	No		No		0		No		NEG	NEG	NEG
Kenyatta National Hospital	Male	26 to 35 years	Nurse	Some (specify)	hepatitis B	Yes		3	No	Yes		POS
Kenyatta National Hospital	Male	Over 56 years	Lab technician	Some (specify)	yellow fever	Yes		2	No	No		NEG	NEG	NEG
Kenyatta National Hospital	Female	46 to 55 years	Lab technician	No		Yes		2	No	No		NEG	NEG	POS	1286.32
Kenyatta National Hospital	Female	46 to 55 years	Nurse	No		No		0				NEG	NEG	NEG
Kenyatta National Hospital	Female	36 to 45 years	Nurse	No		Yes		3	No	No		NEG	NEG	POS	375.641
Kenyatta National Hospital	Female	46 to 55 years	Nurse	Yes		Yes		3	No	No		NEG	POS	POS	812.393
Kenyatta National Hospital	Male	26 to 35 years	Doctor	No		Yes	2014	2	No	No		NEG	NEG	POS	8952.99
Kenyatta National Hospital	Male	18 to 25 years	Lab technician	No		Yes	2014	3	No			NEG	NEG	POS	9414.53
Kenyatta National Hospital	Female	18 to 25 years	Nurse	Some (specify)	hepatitis B	Yes	2017 (27/03/2017)	1	No			NEG	NEG	NEG
Kenyatta National Hospital	Male	18 to 25 years	Lab technician	No		Yes		3	No	No		NEG	NEG	POS	9061.83
Kenyatta National Hospital	Female	Over 56 years	Doctor	Some (specify)	yellow fever; H.influenza	Yes		4	No	No		NEG	NEG	NEG
Kenyatta National Hospital	Male	18 to 25 years	Nurse	No		Yes	2017	1	No	No		NEG	NEG	NEG
Kenyatta National Hospital	Female	36 to 45 years	Nurse	No		No		0		No		NEG	NEG	NEG
Kenyatta National Hospital	Female	18 to 25 years	Doctor	No		Yes		3	No	No		NEG	NEG	POS	42.9084
Kenyatta National Hospital	Male	26 to 35 years	Doctor	Yes		Yes		4	No	No		NEG	NEG	POS	157.328
Kenyatta National Hospital	Female	26 to 35 years	Lab technician	Some (specify)	hepatitis B	Yes	2017	2	No	No		NEG	NEG	NEG
Kenyatta National Hospital	Male	26 to 35 years	Lab technician	Some (specify)	Hepatitis B	Yes	2016	3	No	No		NEG	NEG	POS	14161.1
Kenyatta National Hospital	Female	36 to 45 years	Lab technician	No		Yes	2009	2		No		NEG	NEG	POS	9649.62
Kenyatta National Hospital	Male	26 to 35 years	Lab technician	No		Yes	2013	3	No	No		NEG	NEG	POS	2817.56
Kenyatta National Hospital	Female	18 to 25 years	Doctor	No		Yes	2015	3	No	No		NEG	NEG	POS	5909.16
Kenyatta National Hospital	Female	18 to 25 years	Doctor	Yes		Yes	2016	3	No	No		NEG	NEG	POS	8054.2
Kenyatta National Hospital	Female	18 to 25 years	Doctor	Yes		Yes	2014	3	No			NEG	NEG	POS	5153.44
Kenyatta National Hospital	Female	Over 56 years	Nurse	Some (specify)		Yes	2012	3	No	No		NEG	POS	POS	2954.96
Kenyatta National Hospital	Female	46 to 55 years	Nurse	Yes		Yes	2011	3	No	No		NEG	NEG	NEG
Kenyatta National Hospital	Female	Over 56 years	Nurse	Yes		Yes	2011	3	No	No		NEG	NEG	POS	250.458
Kenyatta National Hospital	Female	46 to 55 years	Nurse	No		Yes	2010	3	No	No		NEG	POS	POS	214.58
Kenyatta National Hospital	Female	Over 56 years	Nurse	Some (specify)	hepatitis B, Yellow fever, swine flu	Yes	2017	2	No	No		NEG	NEG	POS	3183.97
Kenyatta National Hospital	Female	46 to 55 years	Nurse	Some (specify)	hepatitis b	Yes	2016	3	No	No		NEG	POS	POS	11573.3
Kenyatta National Hospital	Female	36 to 45 years	Lab technician	Some (specify)	hepatitis B	Yes	2007	3	Yes	No		NEG	NEG	POS	122.214
Kenyatta National Hospital	Female	26 to 35 years	Lab technician	No		Yes		1	No	No		NEG	NEG	POS	17.8702
Kenyatta National Hospital	Female	26 to 35 years	Lab technician	Some (specify)	hepatitis B	Yes		2	No	No		NEG	NEG	POS	25451.1
Kenyatta National Hospital	Male	46 to 55 years	Lab technician	Some (specify)	hepatitis B; yellow fever	Yes	2014	3	Yes	No		NEG	NEG	POS	243.588
Kenyatta National Hospital	Female	26 to 35 years	Doctor	Yes		Yes	2016	3	No	No		NEG	NEG	POS	4588.55
Kenyatta National Hospital	Female	26 to 35 years	Lab technician	Some (specify)	hepatitis B; yellow fever	Yes	2011	3	No	No		NEG	NEG	POS	1237.4
Kenyatta National Hospital	Female	26 to 35 years	Lab technician	Yes		Yes	2010	3	No	No		NEG	NEG	POS	55.9618
Naivasha Sub County Hospital	Female	Over 56 years	Nurse	No		Yes	2013	2	No	No		NEG	POS	POS	17.2595
Naivasha Sub County Hospital	Female	Over 56 years	Nurse	No		Yes	2013	3	No	No		NEG	NEG	POS	58.1756
Naivasha Sub County Hospital	Male	26 to 35 years	Lab technician	Yes		Yes	2017	3	No	No		NEG	NEG	POS	8947.33
Naivasha Sub County Hospital	Female	46 to 55 years	Lab technician	Yes		Yes	2017	3	No	No		NEG	POS	POS	18741.2
Naivasha Sub County Hospital	Female	26 to 35 years	Doctor	No		Yes		3	No	No		NEG	POS	POS	605.42
Naivasha Sub County Hospital	Male	18 to 25 years	Doctor	Yes		Yes	2014	2	No			NEG	NEG	POS	242.824
Naivasha Sub County Hospital	Male	18 to 25 years	Lab technician	No		No		0		No		NEG	POS	POS	111.527
Naivasha Sub County Hospital	Male	18 to 25 years	Lab technician	No		No		0		No		NEG	NEG	NEG
Naivasha Sub County Hospital	Male	26 to 35 years	Doctor	Some (specify)	hep B	Yes	2013	3	No	No		NEG	NEG	POS	15206.9
Naivasha Sub County Hospital	Male	26 to 35 years	Nurse	Some (specify)	rabies	No		0	No	No		NEG	NEG	NEG
Naivasha Sub County Hospital	Male	26 to 35 years	Lab technician	Some (specify)	hep B	Yes		2	No	No		NEG	NEG	POS	430.446
Naivasha Sub County Hospital	Female	Over 56 years	Lab technician	Some (specify)	hep B	Yes		3	No	No		NEG	NEG	POS	19795.5
Naivasha Sub County Hospital	Male	26 to 35 years	Lab technician	Some (specify)	hep B	Yes		2	No	No		NEG	NEG	NEG
Naivasha Sub County Hospital	Female	18 to 25 years	Doctor	No		Yes	2014	3	No	No		NEG	NEG	POS	412.589
Naivasha Sub County Hospital	Female	18 to 25 years	Lab technician	No		Yes		4	No	No		NEG	NEG	POS	1795.54
Naivasha Sub County Hospital	Male	26 to 35 years	Lab technician	No		Yes	2015	3	No	No		NEG	NEG	POS	74.2946
Naivasha Sub County Hospital	Male	26 to 35 years	Doctor	No		Yes	2013	3	No	No		NEG	POS	POS	11331.2
Naivasha Sub County Hospital	Female	26 to 35 years	Lab technician	Yes		Yes	2017	3	No	No		NEG	NEG	POS	23367
Naivasha Sub County Hospital	Female	46 to 55 years	Lab technician	Yes		Yes	2015	3	No	No		NEG	NEG	POS	536.607
Naivasha Sub County Hospital	Male	26 to 35 years	Nurse	No		No		0		No		NEG	NEG	NEG
Naivasha Sub County Hospital	Female	36 to 45 years	Nurse	No		Yes	2013	2	No	No		NEG	NEG	POS		Sample gave equivocal results for 1:1 titration(neat)even after titration repeats. the sample was a weak positive in the initial run
Naivasha Sub County Hospital	Female	36 to 45 years	Nurse	Some (specify)	yellow fever	Yes	2016	1	No	No		NEG	POS	POS	2991.96
Naivasha Sub County Hospital	Female	18 to 25 years	Doctor	Some (specify)	Hep B	Yes		2	No	No		NEG	NEG	POS	22420.5
Naivasha Sub County Hospital	Female	46 to 55 years	Nurse	No		Yes	2015	3	No	No		NEG	POS	POS	2518.75
Naivasha Sub County Hospital	Female	46 to 55 years	Nurse	No		Yes	2015	3	No	No		NEG	NEG	POS	7965.18
Naivasha Sub County Hospital	Male	26 to 35 years	Lab technician	No		Yes	2015	3	No	No		NEG	NEG	POS	483.125
Naivasha Sub County Hospital	Female	36 to 45 years	Lab technician	Some (specify)	yellow fever, hep B	Yes	2015	3	No	No		NEG	NEG	POS	712.589
Naivasha Sub County Hospital	Female	46 to 55 years	Lab technician	No		Yes	2017	3	No	No		NEG	POS	POS	548.304
Naivasha Sub County Hospital	Male	36 to 45 years	Doctor	No		No				No		NEG	NEG	NEG
Mbagathi District Hospital	Male	36 to 45 years	Lab technician	Yes	HBsAg	Yes	2012	3	No	No		NEG	NEG	POS	25.8125
Mbagathi District Hospital	Male	26 to 35 years	Doctor	Yes		Yes		2	No	No		NEG	NEG	NEG
Mbagathi District Hospital	Female	36 to 45 years	Nurse	Yes		Yes		1	No	No		NEG	NEG	POS	12375.9
Mbagathi District Hospital	Male	36 to 45 years	Doctor	Yes		No		0	No	No		NEG	POS	POS	589.375
Mbagathi District Hospital	Female	26 to 35 years	Lab technician	Some (specify)	yellow fever	Yes		2	No	No		NEG	NEG	NEG
Mbagathi District Hospital	Male	36 to 45 years	Lab technician	No		Yes		4	Yes	No		NEG	NEG	POS	12.7768
Mbagathi District Hospital	Female	26 to 35 years	Lab technician	Yes		Yes		3	No	No		NEG	NEG	POS	2116.96
Mbagathi District Hospital	Female	46 to 55 years	Lab technician	No		Yes		3	No	No		NEG	NEG	POS	2733.04
Mbagathi District Hospital	Female	18 to 25 years	Nurse	Yes		No		0		No		NEG	NEG	NEG
Mbagathi District Hospital	Male	18 to 25 years	Nurse	Yes		Yes	2017	1	No	No		NEG	NEG	NEG
Mbagathi District Hospital	Female	26 to 35 years	Doctor	No	2013	Yes	2013	2	No	No		NEG	NEG	POS	248.304
Mbagathi District Hospital	Male	18 to 25 years	Doctor	No		Yes	2014	2	No	No		NEG	NEG	POS	26527.7
